# Supplementary material for: The Discovery of a Specific CKIP-1 Ligand for the Potential Treatment of Disuse Osteoporosis
Source: Int J Mol Sci. 2024 Aug 15;25(16):8870. doi: 10.3390/ijms25168870 (PMC11354310; doi:10.3390/ijms25168870)
Supplement: Supplementary file 1 [file ijms-25-08870-s001.zip]

Archive with 2 entries (2 files):
- Supplementary Data.pdf
- Supplementary Figures and Table.pdf
